# Supplementary material for: A Metabolomic Analysis of the Sex-Dependent Hispanic Paradox
Source: Metabolites. 2021 Aug 20;11(8):552. doi: 10.3390/metabo11080552 (PMC8401672; doi:10.3390/metabo11080552)
Supplement: Supplementary file 1 [file metabolites-11-00552-s001.zip]

Archive with 1 entries (1 files):
- metabolites-1243283-supplementary.pdf
